# Supplementary material for: Evaluation and estimation of compressive strength of concrete masonry prism using gradient boosting algorithm
Source: PLoS One. 2024 Mar 5;19(3):e0297364. doi: 10.1371/journal.pone.0297364 (PMC10914280; doi:10.1371/journal.pone.0297364)
Supplement: S1 Data — (XLSX) [file pone.0297364.s001.xlsx]

## Sheet: data
fb	fm	fm/fb	h/t	True CS (MPa)		F2	G2	Predicted CS (MPa)
9	4.9	0.54	4.2	7.11		-9.03793	17.1017	8.06377
13.4	4.9	0.37	4.2	9.2		-8.63178	17.8426	9.21078
25.9	14.9	0.58	2.1	19.24		4.07842	17.2505	21.3289
19.7	15.1	0.77	4.2	15.8		-2.28592	17.9107	15.6248
19.7	16.7	0.85	4.2	16		-1.81931	17.8049	15.9856
19.7	17.2	0.87	4.2	15.93		-1.81931	17.8049	15.9856
19.7	5.7	0.29	4.2	15.38		-3.30966	18.0958	14.7861
19.7	14.7	0.75	4.2	16.4		-2.39236	18.0503	15.658
19.7	18.2	0.92	4.2	16.28		-1.81931	17.8049	15.9856
32.2	14.2	0.44	4.2	25.41		6.74749	18.3261	25.0736
22	14.2	0.65	4.2	18		-0.0273602	18.2565	18.2291
21.3	14.2	0.67	4.2	19.38		-0.0273602	18.2565	18.2291
20.2	14.2	0.7	4.2	17.86		-0.191917	18.0503	17.8584
20	14.2	0.71	4.2	16.14		-0.191917	18.0503	17.8584
15.6	14.2	0.91	4.2	12.76		-5.1084	17.7698	12.6614
20	15.4	0.77	3.1	17.4		-0.0854831	17.9107	17.8252
25.7	20.2	0.79	3.1	24.2		4.42217	18.2326	22.6548
20	9.2	0.46	3.1	17.8		-2.12163	18.793	16.6713
20	21.2	1.06	3.1	21.25		3.48639	18.3055	21.7919
25.7	15.4	0.6	3.1	20.6		2.5565	18.2062	20.7627
25.7	26.5	1.03	3.1	25.5		5.94839	18.7332	24.6816
20	21.2	1.06	2.1	24.9		5.30715	18.4494	23.7566
20	26.5	1.33	3.1	21.4		2.95219	18.2819	21.2341
25.7	21.2	0.82	2.1	26		6.11656	18.2027	24.3192
19.8	15.6	0.79	2.9	13.9		-3.15673	17.9107	14.754
19.8	12.2	0.62	2.9	13.22		-4.95077	18.2833	13.3326
14.1	9.1	0.65	2	17		-2.02604	18.6545	16.6285
14.1	14	0.99	2	15.8		-2.48561	18.1412	15.6556
20.8	9.1	0.44	2	23		2.83122	19.0541	21.8853
17.7	9.1	0.51	2	18.6		-1.03026	18.639	17.6087
23.3	9.1	0.39	2	20.5		2.16735	18.1828	20.3502
28.3	9.1	0.32	2	23.5		5.82512	17.8722	23.6973
31.1	9.1	0.29	2	23.8		5.82512	17.8722	23.6973
35	9.1	0.26	2	23.7		6.59935	18.0478	24.6472
38	9.1	0.24	2	29.2		9.49361	18.157	27.6506
14.1	4.6	0.33	2	15.2		-3.03892	18.3254	15.2865
17.7	4.6	0.26	2	17.5		-1.37472	18.3569	16.9822
20.8	4.6	0.22	2	20.6		1.11744	18.4736	19.5911
23.3	4.6	0.2	2	17.3		0.174326	17.5326	17.7069
28.3	4.6	0.16	2	22.3		3.50899	17.9223	21.4313
31.1	4.6	0.15	2	21		3.50899	17.9223	21.4313
35	4.6	0.13	2	21.5		3.78322	18.0979	21.8812
38	4.6	0.12	2	24.4		6.85772	18.3087	25.1664
14.1	10.8	0.77	2	14.7		-2.72457	17.9584	15.2339
23.3	10.8	0.46	2	20.8		1.22588	18.3545	19.5803
38	10.8	0.28	2	27.5		9.44547	18.3287	27.7742
14.1	3.9	0.28	2	13.7		-3.99848	17.8659	13.8674
23.3	3.9	0.17	2	15.6		-0.644799	17.1449	16.5001
38	3.9	0.1	2	24.2		5.98704	17.9209	23.908
23.3	14	0.6	2	20.9		1.46111	18.3769	19.8381
38	14	0.37	2	31		11.5391	18.8749	30.414
14.1	6.7	0.48	2	15.4		-1.8819	18.2898	16.4079
23.3	6.7	0.29	2	17.2		1.29596	17.3588	18.6548
38	6.7	0.18	2	28.1		9.49361	18.2516	27.7452
13.9	10.5	0.76	3.1	11.74		-7.17431	17.5239	10.3496
13.9	10.5	0.76	3.1	10.08		-7.17431	17.5239	10.3496
19.8	5	0.25	2.9	11.89		-5.72915	18.0256	12.2965
19.8	4.3	0.22	2.9	10.82		-6.05523	17.942	11.8868
17.6	15.6	0.89	2.9	13.76		-4.88655	17.8049	12.9184
17.6	12.3	0.7	2.9	11.14		-6.84302	18.0503	11.2073
17.6	5	0.28	2.9	10.14		-7.63604	18.0958	10.4597
17.6	4.3	0.24	2.9	9.75		-7.96212	17.8513	9.88913
13.5	12.2	0.9	2.9	9.1		-8.17407	17.4446	9.27049
13.5	5	0.37	2.9	8.74		-9.50258	17.8869	8.38427
13.5	4.3	0.32	2.9	8.39		-9.10062	17.3968	8.29613
10.9	5	0.46	2.9	7.24		-9.70726	17.7035	7.99623
10.9	4.3	0.39	2.9	6.63		-9.39422	17.5309	8.13664
17.2	22.8	1.33	4.2	13.93		-3.54418	18.2014	14.6572
17.2	14.8	0.86	4.2	13.8		-4.18821	17.835	13.6468
26.1	22.8	0.87	4.2	20.69		3.8037	17.8723	21.676
26.1	14.8	0.57	4.2	19.79		2.38403	17.3105	19.6946
15.4	22.8	1.48	2.7	11.66		-5.43446	17.3283	11.8938
15.4	14.8	0.96	2.7	11.31		-5.84253	17.3269	11.4843
23.8	22.8	0.96	2.7	18.82		2.09923	17.2465	19.3457
23.8	14.8	0.62	2.7	20.76		0.679561	17.9037	18.5833
15.6	22.8	1.46	2	13.45		-3.68981	17.465	13.7752
15.6	14.8	0.95	2	14.82		-3.56807	17.3776	13.8096
27.7	22.8	0.82	2	22		5.73489	17.4526	23.1875
27.7	14.8	0.53	2	22.69		5.0961	17.6273	22.7234
27.2	17.5	0.64	2.8	24.67		5.78147	18.0723	23.8538
40.5	17.5	0.43	2.8	27		10.1064	18.1029	28.2093
24.6	17.5	0.71	2.8	20.75		3.37206	18.2469	21.619
24.6	10.4	0.42	2.8	18.2		0.394066	18.0384	18.4325
24.6	4.6	0.19	2.8	17.7		-0.755437	17.9615	17.2061
23	17.5	0.76	4.3	21.15		1.83335	17.8574	19.6908
15.9	17.5	1.1	3.9	14.9		-3.33376	18.0956	14.7618
21.2	17.5	0.83	3.9	16.75		1.21488	17.778	18.9929
18.1	17.5	0.97	1.8	14.25		-2.34827	17.6439	15.2956
35.1	22.8	0.65	3	24.2		6.22413	18.0021	24.2262
35.1	22.8	0.65	2	25.7		7.85979	17.6549	25.5147
23.15	5.6	0.241901	3.1	11.66		-4.22037	16.7587	12.5384
36.75	5.6	0.152381	3.1	18.24		-0.317431	18.1566	17.8392
23.15	10.49	0.453132	3.1	13.86		-3.08418	17.4154	14.3312
36.75	10.49	0.285442	3.1	20.27		2.47787	17.8245	20.3024
23.15	13.73	0.593089	3.1	16.22		-0.635277	17.242	16.6068
36.75	13.73	0.373605	3.1	27.03		7.4212	18.7228	26.144
23.15	5.6	0.241901	5.2	10.15		-5.75042	16.432	10.6816
36.75	5.6	0.152381	5.2	15.84		-2.16074	17.8299	15.6692
23.15	10.49	0.453132	5.2	11.12		-4.61422	17.0887	12.4745
36.75	10.49	0.285442	5.2	17.56		0.634557	17.4979	18.1324
23.15	13.73	0.593089	5.2	14.43		-2.16532	16.9153	14.75
36.75	13.73	0.373605	5.2	25.35		5.57789	18.3962	23.974
